# Supplementary material for: A Six-Week Smartphone-Based Program for HPV Prevention Among Mothers of School-Aged Boys: A Quasi-Experimental Study in South Korea
Source: Healthcare (Basel). 2024 Dec 5;12(23):2460. doi: 10.3390/healthcare12232460 (PMC11641219; doi:10.3390/healthcare12232460)
Supplement: Supplementary file 1 [file healthcare-12-02460-s001.zip]

Archive with 1 entries (1 files):
- healthcare-3301728-supplementary.pdf
